# Supplementary material for: Can Zeolite-Supporting Acridines Boost Their Anticancer Performance?
Source: J Funct Biomater. 2023 Mar 22;14(3):173. doi: 10.3390/jfb14030173 (PMC10056282; doi:10.3390/jfb14030173)
Supplement: Supplementary file 1 [file jfb-14-00173-s001.zip]

Archive with 1 entries (1 files):
- jfb-2276252-supplementary.pdf
